# Supplementary material for: Identification of Proteins Associated with Stably Integrated Maize b1 Tandem Repeat Transgene Chromatin
Source: Plants (Basel). 2025 Jun 17;14(12):1863. doi: 10.3390/plants14121863 (PMC12196572; doi:10.3390/plants14121863)
Supplement: Supplementary file 1 [file plants-14-01863-s001.zip]

Archive with 1 entries (1 files):
- plants-3611153-supplementary.pdf
